# Supplementary material for: How ready is the system to deliver primary healthcare? Results of a primary health facility assessment in Enugu State, Nigeria
Source: Health Policy Plan. 2020 Nov 9;35(Suppl 1):i97–i106. doi: 10.1093/heapol/czaa108 (PMC7649669; doi:10.1093/heapol/czaa108)
Supplement: czaa108_Supplementray_Data [file czaa108_supplementray_data.zip]

Archive with 3 entries (2 files):
- czaa108-suppl_data/
- czaa108-suppl_data/Appendix 1- Questionnaire.docx
- czaa108-suppl_data/Appendix 2 -Observational checklist.docx
